# Supplementary material for: Application of the international classification of functioning, disability, and health in autism and attention-deficit hyperactivity disorder: A scoping review
Source: Autism. 2024 Aug 25;29(2):310–28. doi: 10.1177/13623613241272044 (PMC11816479; doi:10.1177/13623613241272044)
Supplement: sj-xlsx-2-aut-10.1177_13623613241272044 – Supplemental material for Application of the international classification of functioning, disability, and health in autism and attention-deficit hyperactivity disorder: A scoping review [file sj-xlsx-2-aut-10.1177_13623613241272044.xlsx]

## Sheet: Sheet1
Author	QualSyst Score	Year	Conditions of focus	Age group*	Sample size	ICF	ICF-CY	Autism Core Sets	ADHD Core Sets	Application of the ICF	Application Context	Study design/Type of article
Üstün, Switzerland (2007)	NA	2007	ADHD	Lifespan	NA	X				NA	Broader understanding/conceptualization/general	Discussion
Loe & Feldman, USA (2007)	NA	2007	ADHD	Children	NA	X				ICF as a conceptual framework	Education	Discussion
Riley et al., USA (2008)	Strong (79%)	2008	ADHD	Children, 3-5 years (M=4.4, SD=0.7)	102 children with ADHD	X				ICF as a conceptual framework	Describing ASD/ADHD characteristics	Cross-sectional study
Gray et al., USA (2008)	NA	2008	Autism	Children	NA	X				NA	Intervention	Discussion
Hollenweger, Switzerland (2010)	NA	2010	Autism	Children	NA		X			ICF-CY as a conceptual framework	Education	Case study (matrix development)
Poon, Singapore (2011)	Good (73%)	2011	Autism	Adolescents, 13-18 years (M=15.6, SD=NA)	20 autistic adults	X				Rating scale developed based on the ICF	Participation	Cross-sectional study
Liptak et al., USA (2011)	Strong (86%)	2011	Autism	Older youth and young adults, 13-17 years (M=NA, SD=NA)	725 autistic youth (weighted sample of 21 010)	X				The ICF as a model to guide the analyses	Participation	Prospective cohort study
Robins et al., United Kingdom (2012)	NA	2012	Autism	Children	NA		X			The objectives were classified with reference to the ICF-CY	Intervention	Description of play scenario development
Castro et al., Portugal (2013)	Strong (94%)	2013	Autism	Children, 2-6 years	3 measures		X			Autism measures linked with ICF-CY	Measurement	Sequential exploratory design
Garner et al., USA (2013)	Strong (82%)	2013	ADHD	Children, 3-17 years (M=9.38, SD=3.07)	5456 parents and teachers rated children	X				ICF as a guiding framework and terminology	Describing ASD/ADHD characteristics	Cross-sectional study
Gan et al., Taiwan (2013)	Strong (77%)	2013	Autism	Children, 36-72 months (2 groups, M=47.7, SD=9.2, M=50.5, 11.7)	Group 1 : 26 autistic children, group 2: 136 autistic children		X			Questionnaire developed based on the ICF-CY	Measurement	Instrument development
Castro & Pinto, Portugal (2013)	Good (75%)	2013	Autism	Children, 0-6 years (M=NA, SD=NA)	Phase 1: 150 experts, phase 2: 106 experts, phase 3: 54 experts		X			The ICF-CY as a conceptual framework	Other Core-Set development	Delphi method
Castro et al., Portugal (2014)	Strong (90%)	2014	Autism	Preschool children, 4-72 months (M=NA, SD=NA)	33 autistic children		X			ICF-CY framework and codes to analyse the education programmes	Education	Sequential exploratory design
Aljunied & Frederickson, Singapore (2014)	Good (68%)	2014	Autism	Children, 8-12 years, (2 groups: M=101 months, SD=24; Special School:M= 97 months, SD=21)	Mothers of 40 autistic children	X				Interviews using a structured protocol based on the ICF framework	Education	Cross-sectional
Robins & Dautenhahn, United Kingdom (2014)	Good (60%)	2014	Autism	Children, 4-15 years (M=NA, SD=NA)	Across the 6 studies: 36 children (24 autistic children)		X			Objectives classified with reference to the ICF-CY	Intervention	Case studies
Söderström et al., Sweden (2014)	NA	2014	ADHD	Adults	Phase 1: 42 experts, phase 2: 28 experts	X				Development of ICF Core Sets for ADHD	Other Core-Set research/Other Core-Set development	Delphi method
Gan et al., Taiwan (2014)	Strong (85%)	2014	Autism	Children, 36-72 months (M= 50.4, SD=11.8)	162 autistic children		X			ICF-CY-based questionnaire to construct the structural equation models of factors associated with participation	Participation	Cross-sectional study
Kao et al., USA (2015)	Strong (86%)	2015	Autism	Children and adolescents, 3 to 21 years (M=12.5, SD=4.5)	Parents of 263 autistic children and adolescents	X				ICF as a guiding framework	Describing ASD/ADHD characteristics	Cross-sectional study
Adolfsson et al., Sweden (2015)	Strong (80%)	2015	Autism	Students	10 documents		X			Data linked to the ICF-CY	Education	Qualitative, descriptive
Askari et al., Canada (2015)	NA	2015	Autism	Children, 5-17 years (M=NA, SD=NA)	16 articles	X				Possible determinants of participation were organized and synthesized based on the ICF	Participation	Scoping review
Scott el al., Australia (2015)	Strong (95%)	2015	Autism	Adults, 18-57 years (2 groups: M=29.1, SD=10.7, M=44.6, SD=10.4)	Group 1: 40 autistic adults, group 2: 35 employers	X				ICF as a conceptual framework. Results mapped onto the ICF	Employment	Q-method
Schaaf et al., USA (2015)	Good (72%)	2015	Autism	Children, 4-8 years (M=71.8 months, SD=12.8)	32 autistic children	X				Goals coded to the ICF.	Intervention	Cross-sectional study
Castro & Pinto, Portugal (2015)	Strong (85%)	2015	Autism	Children, 3 to 6 years (M=NA, SD=NA)	Group 1: 22 autistic children, group 2: 22 children with disabilities, group 3: 22 typically developed children		X			Matrix designed based on the ICF-CY taxonomy	Measurement	Instrument development
Huijnen et al., The Netherlands (2016)	Strong (90%)	2016	Autism	Children	Across the 9 focus groups: 74 professionals		X			ICF-CY as a framework to analyse finidings	Intervention	Mixed methods approach, focus groups, systematic literature study
Di Rezze et al., Canada (2016)	Quant.: Strong (86%), Qual.: Strong (90%)	2016	Autism	Preschool children, age 3 to<6 years (M=4.33, SD=.67)	Phase 1: focus groups: n= 50, web survey: n=26, phase 2: 41 autistic children	X				Measurement developed based on the ICF	Measurement	Multi-method approach, qualitative and quanitative
Vries & Bölte, South Africa, Sweden (2016)	NA	2016	Autism	Children	NA	X	X			NA	Measurement	Commentary
Emmers et al., Belgium (2017)	NA	2017	ADHD	Students, 18-25 years (M=NA, SD=NA)	22 articles	X				Results summarised by ICF-components.	Education	Systematic literature review
Jeevanantham & Bartlett, Canada (2017)	NA	2017	Autism	Children	8 articles	X	X			Classifications were mapped to the ICF/ICF-CY	Measurement	Literature search
Germani et al., Canada (2017)	Quant.: Good (75%), Qual.: Strong (80%)	2017	Autism	Preschool children	74 stakeholders		X			Survey based on the ICF-CY	Participation	Mixed-methods, convergent, parallel design
Peters et al., USA (2017)	NA	2017	Autism	Children and adolescents, 2-16 years (M=NA, SD=NA)	33 articles	X				Studies were identified and organized to the ICF	Intervention	Systematic mapping review
Mikami et al., Japan (2018)	Adequate (55%)	2018	Autism	Children, 6-14 years (M=NA, SD=NA)	5 mothers of autistic children		X			Interviews linked to the ICF-CY	Describing ASD/ADHD characteristics	Qualitative, interviews with ICF linking
Jansen et al., Belgium (2018)	Strong (80%)	2018	Autism	Adults, 19-26 years (M=22.2; SD=2.3)	11 articles, 6 autistic students	X				ICF as a framework. The results were summarised by the ICF	Education	Multi-method approach, literature review and focus groups
Schiariti et al., Canada (2018)	Strong (94%)	2018	Autism and ADHD	Lifespan	NA			X (brief and comprehensive)	X (brief and comprehensive)	Comparison between different versions of Core Sets	Other Core-Set research	Content comparison with descriptive analyses
Bishop et al., USA (2018)	NA	2018	Autism	Young adults	NA	X				NA	Participation	Discussion
Krieger et al., Switzerland & the Netherlands (2018)	NA	2018	Autism	Adolescents	31 articles	X				Theoretical framework and terminology from the ICF	Participation	Scoping review
Thompson et al., Australia (2018)	Strong (95%)	2018	Autism	Adults, 18-26 years (M=20.1, SD=2.0)	19 parents of young autistic people	X				Findings coded and linked to the ICF.	Participation	Qualitative, focus groups
Viljoen et al., South Africa, Sweden (2019)	Strong ( 90%)	2019	Autism	Children, 3-18 years (M=NA, SD=NA)	Group 1: 22 parents/caregivers, group 2: 13 parents/caregivers			X		Focus groups and interviews conducted according to ICF guidelines. Results linked to the ICF.	Describing ASD/ADHD characteristics	Secondary analysis of qualitative data
Rama et al., Finland (2019)	Good (72%)	2019	Autism	Students, 12-20 years (M=NA, SD=NA)	5 autistic students	X				Results extracted to linking units and coded into categories of the ICF.	Education	Cross-sectional
Black et al., Australia, Sweden, USA (2019)	Strong (95%)	2019	Autism	Adults (Australia: M=25.5, SD=6.8), Sweden: M=38.0, SD=7.0, United States: M=NA, SD=NA)	79 participants (19 autistic individuals, 18 family members, 21 service providers, 11 employers, 5 researchers, 5 advocacy group representatives)			X (comprehensive)		Linking of verbal material to the ICF, and evaluation of coverage of linked ICF categories by the ICF Core Sets	Employment	Community consultation methodology
Scott et al., Australia (2019)	NA	2019	Autism	Adults	134 articles			X (brief)		Meaningful concepts extracted and linked to the ICF Core Sets	Employment	Scoping review
Mohan et al., India (2019)	NA	2019	Autism	Child, 4 years (M=NA, SD=NA)	1 autistic child		X			Difficulties exhibited by the child was coded using the ICF-CY	Intervention	Case study
Coussens et al., Belgium (2019)	Strong (80%)	2020	Autism and ADHD	Children, 0-6 years (M=NA, SD=NA)	13 articles		X			Results mapped according to the ICF-CY	Participation	A scoping review
Gaona et al., United Kingdom (2020)	Strong (90%)	2020	Autism	Young people, 16-19 years (M=16.5, SD=NA)	Education health and care plans of 12 autistic individuals		X			ICF-CY as a coding framework	Education	Qualitative study, inductive and deductive content analysis
Thompson et al., Australia (2020)	Quant.: Strong (86%), Qual.: Strong (85%)	2020	Autism	University students (M=22.3, SD=6.7)	30 autistic students	X				Interview questions developed with reference to the ICF	Education	Pre-post design
Dreaver et al., Australia, Sweden (2020)	Strong (100%)	2020	Autism	Adults	4 company directors and 16 line managers of autistic people in Australia and Sweden			X (brief)		The ICF guided data collection and analysis	Employment	Qualitative, inductive
Khalifa et al., Canada (2020)	NA	2020	Autism	Adults	25 articles	X				ICF as a conceptual framework	Employment	Scoping review
Lee et al., Australia (2020)	Strong (85%)	2020	Autism	Adolescents (M=14 years, SD=2.3)	52 parents representing 53 autistic young people			X (comprehensive)		Measurement of the impact of the strengths-based programs on activities and participation in this study drew from the ICF core sets for ASD to ensure that the impact of the program was explored in relation to strengths and abilities commonly identified by international experts in this field.	Employment	Longitudinal study
Desideri et al., Italy (2020)	NA	2020	Autism	Lifespan	15 articles	X				ICF to conceptualize EF ("EF-related difficulties in individuals with ASD of any age, as conceptualized by the ICF taxonomy")	Intervention	Systematic scoping review
Black et al., Australia (2020)	NA	2020	Autism	Youth, 0-20 years (M=NA, SD=NA)	33 articles		X	X		Linking to the ICF Core Sets and ICF-CY	Intervention	Scoping review
Bremer et al., Canada (2020)	Strong (100%)	2020	Autism	School-aged children, 6 to 13 years (M=9.4, SD=2.1)	Parents of 202 autistic children	X				Outcome variables organized by the the ICF	Participation	Cross-sectional study
Kintzinger, Canada (2021)	NA	2021	Autism	Lifespan	NA	X				NA	Broader understanding/conceptualization/general	Discussion
Bölte et al., Sweden (2021)	NA	2021	Autism and ADHD	Lifespan	NA	X		X	X	NA	Broader understanding/conceptualization/general	Discussion
Lundin et al., Sweden (2021)	Strong (95%)	2021	Autism	Lifespan	99 professionals			X (comprehensive)		Results linked to the ICF	Describing ASD/ADHD characteristics	Qualitative, content analysis with ICF-linking
Viljoen et al., South Africa (2021)	NA	2021	Autism	Children	33 articles		X			Results linked to the ICF-CY	Describing ASD/ADHD characteristics	Global scoping review
Leifler et al., Sweden (2021)	NA	2021	Autism	Children, 6-14 years (M=NA, SD=NA)	14 articles			X (comprehensive)		For each domain, we identified environmental factors reflecting the specific accommodation, using the second-level ICF categories included in the comprehensive ICF core set.	Education	Systematic review
Thompson et al., Australia (2021)	Strong (90%)	2021	Autism	University students (M=21.2, SD=1.94)	13 parents to autistic students			X (comprehensive)		Results linked to the ICF Core Set	Education	Qualitative, inductive
Helmer et al., Israel (2021)	NA	2021	ADHD	Children and adolescents, 6-18 years (M=NA, SD=NA)	12 articles	X				Results linked to the ICF	Intervention	Systematic review
Angeli et al., USA (2021)	Poor (40%)	2021	Autism and ADHD	Children	1 autistic child, 1 adolescent with CP			X (brief)	X (brief)	Goal cards based on the ICF Core Sets	Intervention	Literature review and case-studies
Vallefuoco et al., Italy (2021)	Strong (85%)	2021	Autism	Children, 3–10 years (M=NA, SD=NA)	18 therapists, 12 parents of autistic children		X			ICF-CY as a conceptual framework	Intervention	Cross-sectional, usability evaluation
Napoli et al., Argentina (2021)	Adequate (59%)	2021	Autism	Children, 36-192 months (M=89, SD=NA)	100 autistic children			X (comprehensive)		Identification of the most relevant categories from the ICF Core Sets to describe the daily functioning	Measurement	Descriptive cross-sectional design
Jacoby et al., Australia (2022)	Quant.: Strong (86%), Qual.: Strong (80%)	2022	Autism	Children, 5-19 years (M=11.08, range= 5.5 –18.58, SD=NA)	130 parents/caregivers to autistic children	X				The independent variables encompassed each of the domains of the ICF	Describing ASD/ADHD characteristics	Cross-sectional observational study
Lin et al., Taiwan (2022)	Strong (91%)	2022	Autism and ADHD	Children, 6 to 18 years (ADHD: M=10.5, SD=3.33; Autism: M=11.67, SD=3.5)	810 children with ADHD, 4130 autistic children	X				Measurement based on the ICF framework	Participation	Cross-diagnostic, retrospective study
Schneider et al., France (2022)	Strong (82%)	2022	Autism	Children, 6-16 years (M=10.34, SD=2.70)	32 autistic children	X				ICF-based tool	Education	Exploratory design
Grinblat & Rosenblum, Israel (2022)	Strong (86%)	2022	ADHD	Adults, 21-46 years (ADHD: M=33.42, SD=6.39, Control: M=32.10, SD=6.56)	69 adults with ADHD and 52 matched controls	X				ICF as a conceptual framework	Employment	Quasi-experimental case-control study
Evans et al., Australia (2022)	Good (60%)	2022	Autism	School-aged young people, 5-17 years (M=10.82, SD=3.09)	70 caregivers reported on 68 school-aged autistic people	X				ICF as a conceptual framework	Describing ASD/ADHD characteristics	Qualitative, phenomenology
Ren & Hua, China (2022)	NA	2022	Autism	Children	NA		X			NA	Intervention	Discussion
van den Bos & Rosenblum, Israel, 2022	NA	2022	Autism	Children and youth, 4-18 years (M=NA, SD=NA)	11 articles		X			Results mapped to the ICF-CY	Intervention	Scoping review
Vallefuoco et al., Italy (2022)	Adequate (55%)	2022	Autism	Children and adolescents, 8-16 years (M=11.9, SD=2.7)	10 autistic children and teenagers		X			ICF-CY as an outcome measure: a form based on the ICF-CY	Intervention	Pre-post design
Hayden-Evans et al., Australia (2022)	NA	2022	Autism	School-aged children, 6-16 years (M=NA, SD=NA)	13 measures	X		X (brief and comprehensive)		Results linked to the ICF	Measurement	Scoping review
D'Arcy et al., Australia (2022)	Strong (100%)	2022	Autism and ADHD	Children, 0-6 years (M=NA, SD=NA)	14 measures	X		X (brief)	X (brief)	Content validity of the measures evaluated by mapping items against the ICF. Measures were compared to the Sets for young children (0–5 years) with autism and ADHD.	Measurement	Gey literature search, evaluation of content validity.
Munsell & Coster, USA (2022)	NA	2022	Autism	Young adults (25% of study samples had to be between 22-40 years)	113 articles	X				ICF as a framework to provide a systematic description and characterization of outcomes and to examine whether all relevant areas of participation had been assessed.	Measurement	Scoping Review
Adams, South Africa (2022)	NA	2022	Autism	Children	NA	X				Analysis guided by the ICF	Intervention	Review
Fridell et al., Sweden (2022)	Strong (90%)	2022	Autism	Lifespan (Autistic adults: 26-55 years, M=33.38, SD=8.0, Autistic parents of autistic children: 28-29 years, M=38.5, SD=0.71, Non-autistic parents of autistic children: 39-53 years, M=45.64, SD=4.99)	38 individuals: 7 autistic children/youths, 13 autistic adults, 13 parents, 5 representatives of interest organizations.		X	X		ICF linking of the interviews	Participation	Qualitative cross-sectional design
Clement et al., Canada (2022)	Good (75%)	2022	Autism	Children and youth, 6-42 years (M=NA, SD=NA)	10 autistic persons, 4 parents	X				The ICF as a conceptual framework	Participation	Longitudinal participatory photovoice
Tofani et al., Italy (2022)	NA	2022	Autism and ADHD	Children and youth	28 articles			X (brief and comprehensive)	X (brief and comprehensive)	Not applicable	Other Core-Set research	Systematic review
Lee et al., Australia (2023)	Quant.: Strong (86%), Qual.: Good (70%)	2023	Autism	Adolescents (2018: M=14.1, SD=2.3, 2019: M=14.7, SD=2.6, 2019: M=14.9, SD= 3.1)	2018: 52 parents (representing 53 autistic students), 2019: 52 parents (representing 54 autistic students), 2020: 38 parents (representing 40 autistic students)			X		Quantitative: Responses measured with items drawn from the ICF Core Sets. Qualitative: Responses coded in reference to the ICF	Employment	Repeated cross-sectional study
Bölte, Sweden (2023)	NA	2023	Autism	Lifespan	NA	X		X		NA	Broader understanding/conceptualization/general	Editorial
Tahir et al., Pakistan (2023)	Good (65%)	2023	Autism	Children, 3-18 years (M=5.0, SD=2.5)	48 autistic children			X (brief)		Children assessed with Common Brief Sets ICF-CY variables	Measurement	Cross-sectional study
* Ages in months or years and Mean (M) and Standard Deviation (SD) provided when available.
